# Supplementary material for: The Effect of Direct Oral Anticoagulant Therapy (DOACs) on oral surgical procedures: a systematic review
Source: BMC Oral Health. 2023 Oct 11;23:743. doi: 10.1186/s12903-023-03427-8 (PMC10566068; doi:10.1186/s12903-023-03427-8)
Supplement: Supplementary file 1 — Additional file 1: Table S1. Summary of study design and study characteristics. [file 12903_2023_3427_MOESM1_ESM.xlsx]

## Sheet: Table S1
Table S1: Summary of study design and study characteristics
S.No	Author & year of publication	Type of study	No. of patients	Mean age (range) in years	Type of DOACs used in different patients	Dental procedures	DOACs continued or discontined prior dental procedures	Time period of DOACs discontinuation	Postoperative measures	Follow up	No. of patients with postoperative bleeding	No. of patients with delayed bleeding	Other complications	Citations	Conclsion
1	Gomez Moreno et al. 2015	Case-control study	57 (Rivaroxaban group + control group) Rivaroxaban group: 18 (Males: 12, Females: 6)	Rivaroxaban group: 64.4 ±7.84 (46-73)	Rivaroxaban: 18 Without Rivaroxaban (Control): 39	Dental implants	Continued	NA	Compression with gauze soaked in tranexamic acid for 1 h and to repeat this procedure three times a day for the next 4 days	3, 8 days	NA	1 (Rivaroxaban) - The day after 2 (Control) - The day after	NA	Gómez-Moreno G, Aguilar-Salvatierra A, Fernández-Cejas E, Delgado-Ruiz RA, Markovic A, Calvo-Guirado JL. Dental implant surgery in patients in treatment with the anticoagulant oral rivaroxaban. Clin Oral Implants Res. 2016 Jun;27(6):730-3.	Dental implant surgery in patients taking the anticoagulant oral rivaroxaban can be performed safely in outpatients departments applying local hemostatic measures without the need to modify or interrupt anticoagulant medication
2	*Hanken et al. 2015	Retrospective observational study	337 (Rivaroxaban group: Males: 34, Females: 18 Control group: Males: 138, Females: 147)	Rivaroxaban group: 76.7±11.3 Control group: 64.2±10.3	Rivaroxaban: 52 Without Rivaroxaban (control): 285	Dental extractions and dental implants	Continued	NA	Local compression, fibrin glue, and suturing	1, 3, 7, 10, and 14 days	2 (Control)	6 (Rivaroxaban) – 3 (The day after) 1 (3 days) 1 (5 days) 1 (6 days)	NA	Hanken H, Gröbe A, Heiland M, Smeets R, Kluwe L, Wikner J, Koehnke R, Al-Dam A, Eichhorn W. Postoperative bleeding risk for oral surgery under continued rivaroxaban anticoagulant therapy. Clin Oral Investig. 2016 Jul;20(6):1279-82.	Continued anticoagulation therapy with rivaroxaban significantly increases postoperative bleeding risk for oral surgical procedures, although the bleeding events were manageable.
3	Miclotte et al. 2016	Prospective case-control study	52 DOAC group: 26 Control group: 26	DOAC group: 76 Control group: 72	Rivaroxaban (69%) Dabigatran Apixaban	Dental extractions	Discontinued	15.5-48.5 hours	Minor bleedings required no intervention. Moderate bleedings were managed either by contacting physician in emergency department and or through reintervention.	1,7 days	5 (DOAC group) 5 (Control group)	7 (DOAC group)	NA	Miclotte I, Vanhaverbeke M, Agbaje JO, Legrand P, Vanassche T, Verhamme P, Politis C. Pragmatic approach to manage new oral anticoagulants in patients undergoing dental extractions: a prospective case-control study. Clin Oral Investig. 2017 Sep;21(7):2183-2188.	Skipping the morning dose of NOACs avoids excess bleeding during and early after the procedure. However, anticoagulated patients had an increased risk of delayed bleedings.
4	Miller et al. 2018	Retrospective cohort study	12 (Males: 10, Females: 2)	70.6 (44–90)	Apixaban: 2 (16.7%) Dabigatran: 2 (16.7%) Rivaroxaban: 7 (58.3%) Edoxaban: 1 (8.3%)	Extractions, Alveoloplasties, Tuberosity reduction, Tori removal, Dental Implants	Among 17 surgeries, cases with -Discontinued DOACs: 9 -Continued DOACs: 1 -No records of DOACs discontinuation: 7	12-120 hours	NA	NA	No records of postoperative bleeding	NA	NA	Miller SG, Miller CS. Direct oral anticoagulants: A retrospective study of bleeding, behavior, and documentation. Oral Dis. 2018;24(1-2):243-248.	This study revealed that there was a low rate of postoperative bleeding whether DOACs are continued or discontinued; yet, there is variability and inconsistency in the protocol implemented in deciding to continue or temporarily discontinue DOAC use before oral surgery procedures
5	Cocero N et al. 2018	Retrospective cohort study	100	With comorbidties: 69 ± 10 Without comorbidities: 68.5 ± 10 (≥ 80)	Dabigatran: 21(comobidity patients) 18 (without comorbidity) Apixaban: 25(comorbidity patients) 12 (without comorbidity) Rivaroxaban:18(comorbidity patients) 6 (without comorbidity)	Extractions	DOACs continued and a maximum of three extractions per session	NA	Compression with gauze pads, additional sutures and tranexamic acid wraps	1, 3, and 7 days	1 ( patient with comorbidity)	3( patients with comorbidities)	NA	Cocero N, Basso M, Grosso S, Carossa S. Direct Oral Anticoagulants and Medical Comorbidities in Patients Needing Dental Extractions: Management of the Risk of Bleeding. J Oral Maxillofac Surg. 2019;77(3):463-470.	Patients taking DOACs can be safely managed, atleast 4 hours interval from last DOACs intake and rescheduling if multiple teeth have to be extracted
6	Kwak et al 2018	Retrospective study	120 ( Males: 67, Females: 53)	69.43 ± 11.70 (33-92)	Dabigatran: 19 Rivaroxaban: 41 Apixaban: 45 Edoxaban: 15	High bleeding risks: Scaling, curretage, extraction and implant surgery Low bleeding risks: Impression taking, root canal treatment, crown preperation and resin filling	Among 153 cases, -Discontinued DOACs: 103 -Continued DOACs: 50	1 day: 37 cases 2 days: 23 cases 3 days or longer: 10 cases	Compression hemostasis (biting down on a piece of sterilized gauze)	NA	9 (2 scaling, 3 simple extraction,3 implant surgery, and 1 resin filling)	NA	Bleeding in patients taking different drugs- Dabigatran: 1 Rivaroxaban: 5 Apixaban: 2 Edoxaban: 1	Kwak EJ, Nam S, Park KM, Kim SY, Huh J, Park W. Bleeding related to dental treatment in patients taking novel oral anticoagulants (NOACs): a retrospective study. Clin Oral Investig. 2019;23(1):477-484.	NOACs does not have to be interrupted in most dental treatments, discontinuation for just 1 day in cases of implants, deep scaling and multiple extractions
7	Gomez-moreno et al 2018	Case-control	71	66.7 ± 9.15 (49-71)	Dabigatran: 29 Without Dabigatran (Control): 42	Implant surgery	Continued	NA	Nonabsorbable sutures and compression with sterile gauzes soaked in 5% tranexamic acid	3, 8 days	2 (Dabigatran), 2 (Control)	NA	NA	Gómez-Moreno G, Fernández-Cejas E, Aguilar-Salvatierra A, de Carlos F, Delgado-Ruiz RA, Calvo-Guirado JL. Dental implant surgery in patients in treatment by dabigatran. Clin Oral Implants Res. 2018;29(6):644-648.	The present study found no statistically significant difference in the number of bleeding complications between dabigatran patients and systemically healthy control subject. Implant can be placed safely in patients taking dabigatran.
8	Kim et al 2020	Retrospective observational study	64 (Males: 41, Females: 23)	74.07+8.07	Rivaroxaban & Apixaban: 50 Dabigatran: 14	Apicoectomy, Periodontal Surgeries, Implants, Bone Grafting, Extractions, Other Oral and Maxillofacial Surgeries	Among 64 patients, Discontinued DOACs: 7 patients	1 day: 1 patient 2 days: 3 patients 3 days: 3 patients	Local Hemostatic agents	1 week	No records of postoperative bleeding	1	3 patients with large blood clots	Kim T, Finkelman M, Desai B, Farag A. Direct-acting oral anti-coagulants in dental practice: A Retrospective Observational Study (Part 1). Oral Dis. 2021;27(4):1052-1058.	The study concludes high safety profile of DOA; however,there seems to be a lack of standardization regarding preoperative drug discontinuation regimen
9	Galletti et al 2020	Retrospective clinical study	12(Males: 4, Females: 8)	65.1+8.57 (50-81)	Rivaroxaban: 12	Implant surgery and bone grafting	Among 12 patients, Discontinued DOACs: 12	1 day: 12 patients	Mechanical compression, tranexamic acid	1 week, 2 weeks	3	NA	4 patients suffered from swelling after surgery	Galletti G, Alfonsi F, Raffaele A, et al. Implant Placement in Patients under Treatment with Rivaroxaban: A Retrospective Clinical Study. Int J Environ Res Public Health. 2020;17(12):4607. Published 2020 Jun 26.	Multiple implant placements with an immediate loading can be performed without any significant bleeding complications with a 24 h discontinuation of Rivaroxaban following the advice of the patient’s treating physician.
10	Cappare et al 2022	Case-control	77 (Males: 42, Females: 35)	57.4 +8.57 >20	Rivaroxaban/apixaban: 37 Without Rivaroxaban/apixaban (control): 40	Unilateral maxillary sinus floor elevation - lateral window approach	Continued	NA	Mechanical compression, tranexamic acid	Daily from day 1 7, 14th day, and after 1 month	4 (Rivaroxaban/apixaban) 3 (Control)	1(Rivaroxaban/apixaban) 0 (Control)	NA	Capparè P, Tetè G, Alfieri O, Pantaleo G, Montemezzi P. Postoperative Bleeding in Patients Under Direct Oral Anticoagulation After Maxillary Sinus Floor Augmentation: A Case-Control Study. Int J Oral Maxillofac Implants. 2022;37(2):365-372.	Maxillary sinus floor augmentation with a lateral window approach can be safely administered to patients who are under direct oral anticoagulation therapy
11	Woolcombe et al 2022	Cohort study	98 (Males: 51 ,Females: 47)	70 (42–91)	Rivaroxaban: 12 Apixaban:27 Edoxaban: 7 Dabigatran: 1	Routine dental extractions and surgical extractions	Among 98 patients, Discontinued: 24 Continued: 76	NA	Haemostatic packing and suturing of the socket	7 days	7 (Within 24 hours)	2 (After 2 days) 1 (After 6 days) 1 (After 7 days)	NA	Woolcombe SA, Ball RE, Patel JP. Managing direct oral anticoagulants in accordance with the Scottish Dental Clinical Effectiveness Programme guidance for patients undergoing dentoalveolar surgery. Br Dent J. 2022;232(8):547-554	This study supports the safety and appropriateness of the Scottish Dental Clinical Effectiveness Programm (SDCEP) guidance for the management of patients taking DOACs
